# Supplementary material for: Expression of G-Protein-Coupled Estrogen Receptor (GPER) in Whole Testicular Tissue and Laser-Capture Microdissected Testicular Compartments of Men with Normal and Aberrant Spermatogenesis
Source: Biology (Basel). 2022 Feb 26;11(3):373. doi: 10.3390/biology11030373 (PMC8945034; doi:10.3390/biology11030373)
Supplement: Supplementary file 1 [file biology-11-00373-s001.zip]

Archive with 9 entries (9 files):
- Figure S1.pdf
- Figure S2.pdf
- Figure S3.pdf
- Figure S4.pdf
- Figure S5.pdf
- Table S1.pdf
- Table S2.pdf
- Table S3.pdf
- Table S4.pdf
